# Supplementary material for: Fucosylation Dynamics as a Critical Determinant of Cancer Cell Fate in Colorectal Carcinoma: Integrating Hallmark Plasticity, Microenvironmental Remodelling, and Therapeutic Resistance
Source: Biology (Basel). 2026 Apr 28;15(9):689. doi: 10.3390/biology15090689 (PMC13163022; doi:10.3390/biology15090689)
Supplement: Supplementary file 1 [file biology-15-00689-s001.zip]

Archive with 2 entries (2 files):
- Supplementary Figure S1.pdf
- Supplementary Materials_Fucosylation_revised.xlsx
