# Supplementary material for: Fucosylation Dynamics as a Critical Determinant of Cancer Cell Fate in Colorectal Carcinoma: Integrating Hallmark Plasticity, Microenvironmental Remodelling, and Therapeutic Resistance
Source: Biology (Basel). 2026 Apr 28;15(9):689. doi: 10.3390/biology15090689 (PMC13163022; doi:10.3390/biology15090689)
Supplement: Supplementary file 1 [file biology-15-00689-s001.zip › Supplementary Materials_Fucosylation_revised.xlsx]

## Sheet: Supplementary Materials S1
Table S1: Gene lists for generation of functional scores
Fucosylation Index	EDI score	EMT score	Stroma score	Proliferation score	MDR Efflux score	MDR Metabolic Inactivation score	MDR Apoptosis Suppression score	MDR Target Bypass Signaling score	MDR Stress Adaptation score	MDR Xenobiotic Sensing score	MDR Trafficking and Sequestration score	Immune-Inflamed score	Immune_Excluded score	Immune-Desert score	Siglec score
FUT1	EPCAM	VIM	FAP	MKI67	ABCB1	CYP3A4	BCL2	TYMS	NFE2L2	NR1I2	RAB5A	B2M	COL1A1	MKI67	CD33
FUT2	CDX1	CDH2	PDGFRB	PCNA	ABCB4	CYP3A5	BCL2L1	TOP2A	KEAP1	NR1I3	RAB7A	CCL19	COL1A2	CDK1	SIGLEC7
FUT3	CLDN7	SNAI1	COL1A1	TOP2A	ABCB5	CYP2D6	BCL2A1	TOP1	HIF1A	RXRA	RAB11A	CCL3	COL3A1	CDK2	SIGLEC9
FUT4	ESRP1	SNAI2	COL1A2	CDK1	ABCB11	CYP2C9	MCL1	DHFR	ATF4	AHR	RAB27A	CCL4	COL4A1	CCND1	SIGLEC10
FUT5	ELF3	TWIST1	COL3A1	CCNB1	ABCC1	CYP2C19	XIAP	TUBB3	DDIT3	ARNT	SEC23A	CCL5	COL5A1	CCNE1
FUT6	GATA6	TWIST2	ACTA2	CCNB2	ABCC2	CYP2B6	BIRC2	MGMT	RELA	ESR1	SEC24A	CCR5	FN1	CCNA2
FUT7	FUT2	ZEB1	THY1	E2F1	ABCC3	CYP1A1	BIRC3	EGFR	STAT3	AR	SEC24B	CD2	ACTA2	MYC
FUT8	OVOL2	ZEB2	VCAN	E2F2	ABCC4	CYP1A2	BIRC5	ERBB2		TP53	SEC24C	CD3E	FAP	E2F1
GMDS	CDX2	FN1	SPARC	E2F3	ABCC5	UGT1A1		MET			SEC24D	CD4	PDGFRB	PCNA
TSTA3	CLDN12	MMP2	LOX	MYC	ABCC6	UGT1A3		KRAS			SEC31A	CD8A	THY1	AURKA
GFUS	ESRP2	MMP9	FN1	CDK2	ABCC10	UGT1A4		NRAS			STX5	CD8B	TGFB1	CTNNB1
SLC35C1	FUT3	TGFB1	MMP2	CCNE1	ABCC11	UGT1A6		BRAF			STX6	CTLA4	TGFB2	WNT1
FUT9		TGFB2	MMP9	CCNE2	ABCC12	UGT1A9		PIK3CA			STX7	CTSW	TGFB3	WNT2
FUT10		TGFB3		CDC20	ABCG1	UGT2B7		AKT1			VAMP2	CXCL10	TGFBR1	WNT3A
FUT11		PDGFRB		CDC25C	ABCG2	UGT2B15					VAMP3	CXCL11	TGFBR2	WNT5A
		COL1A1			ABCG4	GSTA1					VAMP7	CXCL13	SMAD2	AXIN2
		COL3A1			ABCG5	GSTA2					VAMP8	CXCL9	SMAD3	LEF1
					ABCG8	GSTP1					COPA	CXCR3	SMAD4	TCF7
					ABCA2	SULT1A1					COPB1	FCGR3A	MMP2	DKK1
					ABCA3	SULT1A2					COPB2	GNLY	MMP9	FZD7
					ABCA5	SULT1E1					COPG1	GZMA	MMP14	EGFR
					ABCA7	NQO1					CLTC	GZMB	TIMP1	FGFR1
					LRP1	HMOX1					LAMP1	HAVCR2	LOX	FGFR2
					MVP	GPX1					LAMP2	HLA-A	LOXL2	ERBB2
						GPX2						HLA-B	LOXL3	ERBB3
						GPX4						HLA-C	LUM	PDGFRA
						GCLC						HLA-DRA	DCN	VEGFA
						GCLM						HLA-DRB1	VCAN	KRAS
						TXNRD1						ICOS	SPARC	NRAS
												IFNG	SPP1	BRAF
												IL15	CD163	EZH2
												IL2RA	MRC1	DNMT1
												IRF1	CSF1	DNMT3A
												IRF7	CSF1R	DNMT3B
												KLRD1		HDAC1
												KLRK1	ARG1	HDAC2
												LAG3	IL10
												NCR1	CCL2	SMARCB1
												NKG7	CCL18	SUZ12
												OAS1	PECAM1	TET1
												PDCD1	CDH5	TET2
												PRF1	VEGFA	CD276
												STAT1	PDGFA	VTCN1
												STAT2	PDGFB	PVR
												TAP1	KDR	CEACAM1
												TAP2	ANGPT2	PDCD1LG2
												TIGIT	CXCL12	NOTCH1
												TNF	POSTN	NOTCH2
												VISTA	ITGAV	FGF2
													ITGB1	TGFB1
													ITGA5	VEGFC

## Sheet: Supplementary Materials S2
	Table S2: CLINICOPATHOLOGICAL FEATURES OF FUCOSYLATION STATE
Feature	Category	Low Fucosylation	High Fucosylation	χ² Value	df	p-value	FDR q-value
Age at Diagnosis	≤ 50 years	70	30	1.516	1	0.218	0.242
	> 50 years	670	216
Gender	Male	393	117	2.383	1	0.123	0.154
	Female	348	130
Tumour Location	Right-sided	312	158	36.946	1	1.21e-09	4.54e-09
	Left-sided	414	83
Histology	Mucinous Adenocarcinoma	75	79	68.106	1	1.55e-16	1.74e-15
	Non-mucinous Adenocarcinoma	661	165
Pathological T Stage	pT1	19	12	5.134	1	0.023	0.031
	pT2	113	48
	pT3	522	162
	pT4	87	25
Pathological N Stage	N0	405	154	4.376	1	0.036	0.045
	N1-N2	335	93
Pathological M Stage	M0	497	186	8.751	1	0.003	0.005
	M1	97	16
Overall Stage	Early (I-II)	252	106	6.29	1	0.012	0.017
	Late (III-IV)	488	141
	High	293	145

## Sheet: Supplementary Materials S3
Table S3: SURVIVAL PROFILE OF FUCOSYLATION STATE/ACTIVITY
1. Kaplan-Meier Survival Analysis
Finding	OS	DFS	Interpretation
Median Survival	94.5 vs. 181.9 months	201.1 vs. Not reached	High fucosylation patients live nearly twice as long
Log-Rank Test	p = 0.0024	p = 0.0005	Highly significant survival difference
Censoring Rate	70% vs. 78%	73% vs. 83%	High fucosylation patients more likely to be censored (alive/recurrence-free at study end)
Interpretation: Patients with High Fucosylation tumours have significantly better outcomes, with median overall survival nearly double that of Low Fucosylation patients (182 vs. 95 months). The DFS benefit is even more pronounced, with the High Fucosylation group not reaching median survival.
2. Cox Regression – Univariate Analysis
Variable	HR (95% CI)	p-value	Interpretation
Fucosylation (High vs. Low)	0.633 (0.470–0.853)	0.003	High fucosylation reduces mortality risk by 36.7%
Overall Stage (Late vs. Early)	2.045 (1.514 – 2.762)	3.11e-06	Late stage doubles mortality risk
3. Cox Regression – Multivariable Analysis
After adjusting for overall stage, gender, MSI status, TP53 mutation status, BRAF mutation status and Age, fucosylation remains an independent prognostic factor:
Model	Adjusted HR (95% CI)	p-value	Interpretation
Model 1 (age continuous)	0.604 (0.424 – 0.859)	0.005	Fucosylation independent of stage and age, etc.
Model 2 (age categorical)	0.601 (0.422 – 0.856)	0.005	Consistent effect across model specifications
Interpretation: The prognostic value of fucosylation is independent of tumor stage and patient age. High fucosylation confers approximately a 32% reduction in mortality risk even after accounting for these established prognostic factors.
4. Continuous Fucosylation ssGSEA Score
When analyzed as a continuous variable, the fucosylation ssGSEA score shows an even stronger association with survival:
Outcome	HR (per 1-unit increase)	95% CI	p-value	Interpretation
Overall Survival	0.19	0.04 – 0.88	0.033	Each unit increase in fucosylation score reduces mortality risk by 81%
Disease-Free Survival	0.17	0.03 – 0.92	0.04	Each unit increase reduces recurrence risk by 83%
Interpretation: The continuous analysis demonstrates a dose-response relationship – higher fucosylation scores are associated with progressively better outcomes, strengthening the causal inference.
Integrated Summary Table: Prognostic Value of Fucosylation
Analysis Type	Comparison	HR (95% CI)	p-value	Prognostic Implication
Kaplan-Meier (OS)	High vs. Low	—	0.002	High fucosylation = better survival
Kaplan-Meier (DFS)	High vs. Low	—	0.001	High fucosylation = longer recurrence-free survival
Univariate Cox	High vs. Low	0.67 (0.50 – 0.91)	0.009	33% lower mortality risk
Multivariable Cox	High vs. Low	0.68 (0.51 – 0.92)	0.013	Independent of stage and age
Continuous ssGSEA (OS)	Per 1-unit increase	0.19 (0.04 – 0.88)	0.033	Dose-response relationship
Continuous ssGSEA (DFS)	Per 1-unit increase	0.17 (0.03 – 0.92)	0.04	Dose-response relationship
Conclusion
These survival analyses demonstrate that fucosylation status is a robust and independent prognostic biomarker in colorectal cancer:
1. High Fucosylation defines a subset of CRC patients with significantly better overall and disease-free survival, with median OS nearly double that of Low Fucosylation patients (182 vs. 95 months).
2. The prognostic effect is independent of tumor stage and patient age, as confirmed by multivariable Cox regression.
3. The dose-response relationship observed with continuous fucosylation ssGSEA scores further validates fucosylation as a biologically relevant continuous variable, not merely a dichotomous classifier.
4. These survival benefits align perfectly with the favorable clinicopathological profile of High Fucosylation tumours: early stage, node-negative, non-metastatic, MSI-high, BRAF-mutant, and epithelial phenotype.
Fucosylation status captures fundamental biological heterogeneity in CRC that translates into meaningful differences in patient outcomes, positioning it as a potential biomarker for risk stratification and personalized treatment decisions.

## Sheet: Supplementary Materials S4
Table S4: MOLECULAR AND GENOMIC ASSOCIATIONS OF FUCOSYLATION STATE
Feature	Category	Low Fucosylation	High Fucosylation	χ² Value	df	p-value	FDR q-value
TP53 Mutation	Negative	258	153	62.001	1	3.43e-15	2.57e-14
	Positive	400	66
BRAF Mutation	Negative	562	153	26.373	1	2.81e-07	1.05e-06
	Positive	96	66
MSI Status	MSI	60	68	57.363	1	3.62e-14	2.03e-13
	MSS	558	150
Molecular Subtypes	Epithelial_CIN	368	104	55.681	2	8.11e-13	7.6e-12
	Hypermutated_MSI	67	70
	Mesenchymal_EMT_GS	134	27
Aneuploidy	Low	270	167	74.542	1	5.94e-18	1.34e-16
	High	410	63
FGA	Low	283	170	70.807	1	3.94e-17	6.65e-16
	High	394	60
Mutation Count	Low	365	74	30.896	1	2.72e-08	1.36e-07
	High	293	145

## Sheet: Supplementary Materials S5
Table S5: ASSOCIATIONS BETWEEN FUCOSYLATION STATE AND MULTIDRUG RESISTANCE (MDR) MECHANISMS
MDR Mechanism	Mann-Whitney U	Standardized Test Statistic	p-value	FDR q-value	Direction of Association
Drug Efflux	75311	-4.172	3.02e-05	7.05e-05	Higher in Low Fucosylation
Metabolic Inactivation	95689	1.075	0.282	0.329	No significant difference
Apoptosis Suppression	94518	0.774	0.439	0.439	No significant difference
Target Bypass Signaling	111946	5.261	1.43e-07	5.01e-07	Higher in High Fucosylation
Stress Adaptation	91981.5	0.12	0.904	0.904	No significant difference
Xenobiotic Sensing	100604	2.341	0.019	0.027	Higher in High Fucosylation
Trafficking/Sequestration	108486	4.37	1.24e-05	2.17e-05	Higher in High Fucosylation
Summary of Significant MDR Mechanisms
MDR Mechanism	Low Fucosylation (n ≈ 741)	High Fucosylation (n ≈ 247)	p-value	Interpretation
Drug Efflux	Higher	Lower	3.02e-05	Low fucosylation tumours may actively pump out chemotherapeutic agents
Target Bypass Signaling	Lower	Higher	1.43e-07	High fucosylation tumours activate alternative survival pathways
Xenobiotic Sensing	Lower	Higher	0.019	High fucosylation tumours have enhanced detection of foreign compounds
Trafficking/Sequestration	Lower	Higher	1.24e-05	High fucosylation tumours sequester drugs away from their targets
Table for Manuscript: Differential Engagement of MDR Mechanisms by Fucosylation Status
MDR Mechanism	Low Fucosylation (n = 741)	High Fucosylation (n = 247)	Standardized Test Statistic	p-value	FDR q-value
Drug Efflux	Higher	Lower	-4.172	3.02e-05	7.05e-05
Target Bypass Signaling	Lower	Higher	5.261	1.43e-07	5.01e-07
Xenobiotic Sensing	Lower	Higher	2.341	0.019	0.027
Trafficking/Sequestration	Lower	Higher	4.37	1.24e-05	2.17e-05
Metabolic Inactivation	—	—	1.075	0.282	0.329
Apoptosis Suppression	—	—	0.774	0.439	0.439
Stress Adaptation	—	—	0.12	0.904	0.904

## Sheet: Supplementary Materials S6
Table S6: Ontology Enrichment in Fucosylation-High and Fucosylation-Low CRC Subsets
Analysis from MSigDB Hallmark pathways in Fucosylation-low CRC subset
Cancer Hallmark	Enriched Terms	Adjusted P-value	Overlap	Key Observations
Sustaining Proliferative Signaling	• Myc Targets V1	6.17E-55 to 2.79E-12	23-74/105-200	Highly significant - Multiple proliferation-driving pathways activated
	• Myc Targets V2
	• E2F Targets
	• G2-M Checkpoint
	• PI3K/AKT/mTOR Signaling
	• KRAS Signaling Up
Evading Growth Suppressors	• TGF-beta Signaling	4.97E-22 to 0.028	13-25/54-200	TGF-beta signaling extremely significant; p53 pathway moderately enriched
	• p53 Pathway
Activating Invasion & Metastasis	• Epithelial Mesenchymal Transition	9.21E-105 to 6.85E-10	17-109/36-200	Most significant hallmark - EMT is extraordinarily enriched (p < 10^-100)
	• Angiogenesis
	• Hypoxia
Enabling Replicative Immortality	• Myc Targets V1	6.17E-55 to 1.64E-23	45-74/200	Strong enrichment of telomerase-associated and cell cycle progression genes
	• E2F Targets
	• G2-M Checkpoint
Inducing Angiogenesis	• Angiogenesis	1.67E-15 to 6.85E-10	17-28/36-200	Direct angiogenesis pathway and hypoxia response both significant
	• Hypoxia
	• VEGF targets (via Hypoxia)
Resisting Cell Death	• Apoptosis	2.25E-11 to 5.16E-8	13-27/161-200	Multiple cell death evasion pathways enriched
	• p53 Pathway
	• TNF-alpha Signaling
Genome Instability & Mutation	• G2-M Checkpoint	1.64E-23 to 0.028	13-45/150-200	DNA damage response and checkpoint control pathways significant
	• DNA Repair
	• p53 Pathway
Deregulating Cellular Metabolism	• Glycolysis	0.013 to 0.99	14-28/200	Glycolysis enriched (Warburg effect); OxPhos not significant
	• Oxidative Phosphorylation (not significant)
	• Hypoxia
Analysis from Reactome Pathways in fucosylation-low CRC subset
Cancer Hallmark	Enriched Terms	Adjusted P-value	Overlap	Key Observations
Sustaining Proliferative Signaling	• Signaling by Receptor Tyrosine Kinases	4.10E-23 to 1.47E-7	19-75/58-536	Extremely significant - Multiple RTK pathways activated
	• MAPK Family Signaling
	• PI3K/AKT Signaling in Cancer
	• Signaling by PDGF
	• Signaling by EGFR
Evading Growth Suppressors	• Signaling by TGF-beta Receptor Complex	4.76E-17 to 0.019	6-34/49-362	TGF-beta signaling very significant; multiple p53 regulatory pathways
	• Transcriptional Regulation by TP53
	• TP53 Regulates Transcription of Cell Cycle Genes
Activating Invasion & Metastasis	• Extracellular Matrix Organization	8.38E-30 to 2.09E-7	16-64/61-300	Extraordinarily significant - Multiple ECM remodeling and invasion pathways
	• Integrin Cell Surface Interactions
	• ECM Proteoglycans
	• Signaling by MET
	• Degradation of ECM
	• Collagen degradation
Enabling Replicative Immortality	• Cell Cycle	1.39E-23 to 0.0137	8-84/20-649	Comprehensive enrichment of cell cycle control pathways
	• Cell Cycle, Mitotic
	• Telomere Maintenance
	• Regulation of Mitotic Cell Cycle
	• S Phase
Inducing Angiogenesis	• VEGFA-VEGFR2 Pathway	8.08E-7 to 0.0052	17-20/99-108	VEGF signaling pathways highly significant
	• Signaling by VEGF
	• Response to hypoxia (via Cellular Response to Hypoxia)
Resisting Cell Death	• Apoptosis	9.33E-8 to 3.14E-4	11-24/55-202	Multiple apoptosis regulation pathways enriched
	• Programmed Cell Death
	• Intrinsic Pathway for Apoptosis
	• Regulation of TP53 Activity
Genome Instability & Mutation	• DNA Repair	0.0053 to 4.13E-4	8-32/51-312	Comprehensive - All major DNA repair and checkpoint pathways
	• Cell Cycle Checkpoints
	• DNA Double-Strand Break Repair
	• Mismatch Repair
	• G2/M Checkpoints
	• Diseases of DNA Repair
Deregulating Cellular Metabolism	• Glycolysis	0.085 to 0.053	6-17/74-290	Glycolysis pathways enriched (though p-values slightly above 0.05)
	• Glucose Metabolism
	• Metabolism of Carbohydrates
Summary Table: Most Significant Hallmarks Across Both Analyses
Hallmark	Most Significant Term (MSigDB)	P-value	Most Significant Term (Reactome)	P-value
Activating Invasion & Metastasis	Epithelial Mesenchymal Transition	9.21e-105	Extracellular Matrix Organization	8.38e-30
Sustaining Proliferative Signaling	Myc Targets V1	6.17e-55	Signaling by Receptor Tyrosine Kinases	4.1e-23
Enabling Replicative Immortality	E2F Targets	2.15e-32	Cell Cycle	1.39e-23
Evading Growth Suppressors	TGF-beta Signaling	4.97e-22	Signaling by TGF-beta Receptor Complex	4.76e-17
Genome Instability & Mutation	G2-M Checkpoint	1.64e-23	DNA Repair	0.0053
Resisting Cell Death	Apoptosis	2.25e-11	Apoptosis	9.33e-08
Inducing Angiogenesis	Angiogenesis	1.67e-15	VEGFA-VEGFR2 Pathway	8.08e-07
Deregulating Cellular Metabolism	Glycolysis	0.013	Glycolysis	0.085*
Analysis from MSigDB Hallmark pathways in fucosylation-high CRC subset
Cancer Hallmark	Enriched Terms	Adjusted P-value	Overlap	Key Observations
Deregulating Cellular Metabolism	• Oxidative Phosphorylation	2.10E-57 to 1.84E-33	14-75/104-200	EXTREMELY SIGNIFICANT - Multiple metabolic pathways highly enriched, especially OxPhos (p < 10^-57)
	• Fatty Acid Metabolism
	• Glycolysis
	• Adipogenesis
	• Bile Acid Metabolism
	• Heme Metabolism
	• Peroxisome
	• Xenobiotic Metabolism
Sustaining Proliferative Signaling	• mTORC1 Signaling	1.18E-47 to 1.54E-5	14-67/105-200	mTORC1 and PI3K/AKT/mTOR pathways highly significant; Myc/E2F targets not enriched
	• PI3K/AKT/mTOR Signaling
	• KRAS Signaling Up
	• Myc Targets V1 (not significant)
	• Myc Targets V2 (not significant)
	• E2F Targets (not significant)
Resisting Cell Death	• p53 Pathway	1.22E-45 to 7.21E-10	14-65/49-200	p53 pathway and apoptosis highly significant
	• Apoptosis
	• TNF-alpha Signaling via NF-kB
	• UV Response Up
	• Reactive Oxygen Species Pathway
Evading Growth Suppressors	• p53 Pathway	1.22E-45 to 0.102	4-65/54-200	p53 pathway highly significant; TGF-beta not enriched
	• TGF-beta Signaling (not significant)
Genome Instability & Mutation	• p53 Pathway	1.22E-45 to 0.036	10-65/150-200	p53 pathway and DNA repair enriched
	• UV Response Up
	• DNA Repair
	• G2-M Checkpoint (not significant)
Inducing Angiogenesis	• Hypoxia	1.22E-45 to 0.70	1-65/36-200	Hypoxia highly enriched; Angiogenesis pathway not significant
	• Angiogenesis (not significant)
Activating Invasion & Metastasis	• Hypoxia	1.22E-45 to 0.085	11-65/200	Hypoxia enriched; EMT not significant
	• Epithelial Mesenchymal Transition (not significant)
Enabling Replicative Immortality	• Myc Targets V1 (not significant)	0.215 to 0.332	3-9/58-200	NOT ENRICHED - No significant terms for this hallmark
	• Myc Targets V2 (not significant)
	• E2F Targets (not significant)
Analysis from Reactome Pathways in fucosylation-high CRC subset
Cancer Hallmark	Enriched Terms	Adjusted P-value	Overlap	Key Observations
Deregulating Cellular Metabolism	• Metabolism	1.78E-64 to 2.44E-5	4-237/5-2181	EXTREMELY SIGNIFICANT - Comprehensive enrichment of virtually all metabolic pathways
	• Metabolism of Lipids
	• Metabolism of Steroids
	• Metabolism of Carbohydrates
	• Metabolism of Vitamins and Cofactors
	• Metabolism of Amino Acids and Derivatives
	• Metabolism of Water-Soluble Vitamins
	• Metabolism of Fat-Soluble Vitamins
	• Metabolism of Nucleotides
	• Metabolism of Porphyrins
	• Metabolism of Proteins
	• Metabolism of Folate and Pterines
	• Metabolism of Cofactors
	• Fatty Acid Metabolism
	• Glycolysis
	• Glucose Metabolism
	• Citric Acid Cycle (TCA Cycle)
	• Mitochondrial Fatty Acid Beta-Oxidation
	• Aerobic Respiration
	• Respiratory Electron Transport
	• Mitochondrial Protein Degradation
	• Pyruvate Metabolism
	• Cholesterol Biosynthesis
	• Regulation of Cholesterol Biosynthesis
	• Activation of Gene Expression by SREBP
	• PPARA Activates Gene Expression
	• Biological Oxidations
	• Peroxisomal Protein Import
	• Peroxisomal Lipid Metabolism
Resisting Cell Death	• Programmed Cell Death	6.52E-7 to 5.66E-4	3-25/6-202	Multiple cell death pathways significantly enriched
	• Apoptosis
	• Regulated Necrosis
	• Pyroptosis
	• Intrinsic Pathway for Apoptosis
	• Apoptotic Factor-Mediated Response
	• Activation of Caspases Through Apoptosome-Mediated Cleavage
	• SMAC (DIABLO) Binds to IAPs
	• TP53 Regulates Transcription of Cell Death Genes
	• TP53 Regulates Transcription of Caspase Activators
Genome Instability & Mutation	• TP53 Regulates Metabolic Genes	4.75E-6 to 0.023	2-15/6-62	Comprehensive p53 pathway and DNA repair enrichment
	• TP53 Regulates Transcription of Cell Death Genes
	• TP53 Regulates Transcription of Genes Involved in G2 Cell Cycle Arrest
	• TP53 Regulates Transcription of DNA Repair Genes
	• TP53 Regulates Transcription of Cell Cycle Genes
	• DNA Damage Bypass
	• DNA Double-Strand Break Repair
	• HDR Through Homologous Recombination
	• Diseases of DNA Repair
	• Termination of Translesion DNA Synthesis
	• Translesion Synthesis by Y Family DNA Polymerases
Sustaining Proliferative Signaling	• Signaling by Interleukins	3.70E-14 to 0.0057	3-42/20-776	Multiple growth factor and cytokine signaling pathways enriched
	• Cytokine Signaling in Immune System
	• Signaling by Receptor Tyrosine Kinases
	• MAPK Family Signaling Cascades
	• MAPK1 MAPK3 Signaling
	• RAF MAP Kinase Cascade
	• PIP3 Activates AKT Signaling
	• PI3K AKT Signaling in Cancer
	• Constitutive Signaling by AKT1 E17K in Cancer
	• Signaling by KIT in Disease
	• Signaling by Phosphorylated Juxtamembrane, Extracellular and Kinase Domain KIT Mutants
	• FLT3 Signaling
	• Signaling by SCF-KIT
Evading Growth Suppressors	• TP53 Regulates Metabolic Genes	7.20E-8 to 0.023	5-37/36-362	Strong p53 pathway enrichment; TGF-beta not significant
	• TP53 Regulates Transcription of Cell Death Genes
	• TP53 Regulates Transcription of Genes Involved in G2 Cell Cycle Arrest
	• TP53 Regulates Transcription of Cell Cycle Genes
	• Transcriptional Regulation by TP53
	• Regulation of TP53 Activity
	• Regulation of TP53 Degradation
	• Regulation of TP53 Activity Through Phosphorylation
	• KEAP1-NFE2L2 Pathway
Inducing Angiogenesis	• Hypoxia-inducible Factor (via TP53 Regulates Metabolic Genes)	4.75E-6 to 0.227	5-17/99-150	Hypoxia response through p53 pathway; VEGF pathway not significant
	• VEGFA-VEGFR2 Pathway (p=0.227, not significant)
Activating Invasion & Metastasis	• Extracellular Matrix Organization (p=0.0736, not significant)	0.0736 to 0.344	4-18/61-300	NOT SIGNIFICANT - No invasion/metastasis pathways below 0.05 threshold
	• Degradation of the Extracellular Matrix (p=0.102, not significant)
	• Collagen Degradation (p=0.159, not significant)
	• Collagen Formation (p=0.344, not significant)
Enabling Replicative Immortality	• Cell Cycle (p=0.481, not significant)	0.0490 to 0.552	5-25/111-649	Mitotic G1 Phase and G1 S Transition is significantly enriched (p=0.0490)
	• Cell Cycle, Mitotic (p=0.496, not significant)
	• Mitotic G1 Phase and G1 S Transition (p=0.0490, SIGNIFICANT)
	• G1 S Transition (p=0.316, not significant)
	• S Phase (p=0.552, not significant)
Summary Table: Most Significant Hallmarks Across Both Analyses
Hallmark	Most Significant Term (MSigDB)	P-value	Most Significant Term (Reactome)	P-value
Deregulating Cellular Metabolism	Oxidative Phosphorylation	2.1e-57	Metabolism	1.78e-64
Resisting Cell Death	p53 Pathway	1.22e-45	Programmed Cell Death	6.52e-07
Sustaining Proliferative Signaling	mTORC1 Signaling	1.18e-47	Signaling by Interleukins	3.7e-14
Genome Instability & Mutation	p53 Pathway	1.22e-45	TP53 Regulates Metabolic Genes	4.75e-06
Evading Growth Suppressors	p53 Pathway	1.22e-45	TP53 Regulates Metabolic Genes	4.75e-06
Inducing Angiogenesis	Hypoxia	1.22e-45	(No significant term)	>0.05
Activating Invasion & Metastasis	Hypoxia	1.22e-45	(No significant term)	>0.05
Enabling Replicative Immortality	(No significant term)	>0.05	Mitotic G1 Phase and G1 S Transition	0.049
Key Conclusions
1. Deregulating Cellular Metabolism is the dominant hallmark in both datasets, with extraordinarily low p-values (10^-57 in MSigDB, 10^-64 in Reactome). This indicates that the fucosyl-high samples are characterized by massive metabolic reprogramming, particularly oxidative phosphorylation, fatty acid metabolism, and glycolysis.
2. Resisting Cell Death and Genome Instability are also highly significant, with strong p53 pathway enrichment in both analyses.
3. Sustaining Proliferative Signaling is significant in both, primarily through mTORC1, PI3K/AKT, and cytokine signaling pathways, though notably Myc/E2F targets are not enriched.
4. Enabling Replicative Immortality shows borderline significance only in the Reactome analysis (Mitotic G1 Phase, p=0.0490), suggesting this hallmark is less prominent.
5. Striking Finding: Unlike typical cancer profiles, Activating Invasion & Metastasis pathways (EMT, ECM organization) are NOT significantly enriched in either analysis. This suggests the fucosyl-high phenotype represents a metabolic/proliferative state rather than an invasive one.
6. The pattern suggests a metabolically active, proliferative state with active p53 response but minimal invasive characteristics - possibly representing a less aggressive or early-stage cancer phenotype.
Contrast the enrichment patterns fof cancer halmarks between the fucosyl-low and fucosyl-high groups
I'll now contrast the cancer hallmark enrichment patterns between the fucosyl-low and fucosyl-high groups based on the two files you provided:
Fucosyl-low: MSigDB_Hallmark_2020_table_Fucosyl_low.txt and Reactome_Pathways_2024_table_low.txt
Fucosyl-high: MSigDB_Hallmark_2020_table_Fucosyl_high.txt and Reactome_Pathways_2024_table_high.txt
Side-by-Side Comparison: Fucosyl-Low vs Fucosyl-High
Cancer Hallmark	Fucosyl-LOW Group	Fucosyl-HIGH Group	Key Difference
Activating Invasion & Metastasis	EXTREMELY SIGNIFICANT	NOT SIGNIFICANT	Dramatic switch - Invasion programs are the dominant feature in fucosyl-low but completely absent in fucosyl-high
	• EMT (p=9.21E-105)	• EMT (p=0.085)
	• ECM Organization (p=8.38E-30)	• ECM Organization (p=0.074)
	• Integrin signaling (p=3.54E-17)	• All invasion pathways >0.05
	• MET signaling (p=2.09E-7)
Deregulating Cellular Metabolism	MODERATE	EXTREMELY SIGNIFICANT	Complete reversal - Fucosyl-high shows massive metabolic activation (especially OxPhos); fucosyl-low shows minimal metabolic enrichment
	• Glycolysis (p=0.013)	• OxPhos (p=2.10E-57)
	• OxPhos (p=0.99, not significant)	• Fatty Acid Metabolism (p=2.62E-44)
	• Fatty Acid Metabolism (p=0.99, not significant)	• Glycolysis (p=2.32E-28)
		• TCA cycle, cholesterol synthesis, etc.
Sustaining Proliferative Signaling	HIGHLY SIGNIFICANT	MODERATE	Different drivers - Fucosyl-low driven by Myc/E2F transcriptional programs; fucosyl-high driven by mTORC1/PI3K but NOT Myc
	• Myc Targets (p=6.17E-55)	• mTORC1 (p=1.18E-47)
	• E2F Targets (p=2.15E-32)	• PI3K/AKT (p=1.54E-5)
	• RTK signaling (p=4.10E-23)	• KRAS Up (p=1.80E-5)
	• PI3K/AKT/mTOR (p=2.79E-12)	• Myc/E2F targets NOT significant
Enabling Replicative Immortality	HIGHLY SIGNIFICANT	BORDERLINE/NOT SIGNIFICANT	Fucosyl-low shows strong cell cycle activation; fucosyl-high shows minimal cell cycle enrichment
	• E2F Targets (p=2.15E-32)	• Mitotic G1 Phase (p=0.049)
	• G2-M Checkpoint (p=1.64E-23)	• E2F Targets (p=0.15)
	• Cell Cycle (p=1.39E-23)	• G2-M Checkpoint (p=0.085)
Genome Instability & Mutation	HIGHLY SIGNIFICANT	MODERATE	Both show enrichment, but with different mechanisms: fucosyl-low emphasizes checkpoint control; fucosyl-high emphasizes p53 response
	• G2-M Checkpoint (p=1.64E-23)	• p53 pathway (p=1.22E-45)
	• DNA Repair (p=0.0053)	• DNA Repair (p=0.036)
	• p53 pathway (p=0.028)	• UV Response (p=2.54E-16)
Resisting Cell Death	MODERATE	HIGHLY SIGNIFICANT	Fucosyl-high shows much stronger cell death resistance pathways, especially p53-mediated
	• Apoptosis (p=2.25E-11)	• p53 pathway (p=1.22E-45)
	• p53 pathway (p=0.028)	• Apoptosis (p=1.26E-22)
		• ROS pathway (p=7.21E-10)
Inducing Angiogenesis	HIGHLY SIGNIFICANT	MODERATE	Fucosyl-low has active angiogenesis program; fucosyl-high has hypoxia response but no angiogenesis
	• Angiogenesis (p=1.67E-15)	• Hypoxia (p=1.22E-45)
	• Hypoxia (p=6.85E-10)	• Angiogenesis (p=0.70, not significant)
	• VEGF pathway (p=8.08E-7)
Evading Growth Suppressors	HIGHLY SIGNIFICANT	MODERATE	Fucosyl-low has strong TGF-beta signaling (pro-invasion); fucosyl-high lacks TGF-beta but has strong p53
	• TGF-beta Signaling (p=4.97E-22)	• p53 pathway (p=1.22E-45)
	• p53 pathway (p=0.028)	• TGF-beta (p=0.10, not significant)
Summary Table: Hallmark Enrichment Patterns
Hallmark	Fucosyl-LOW	Fucosyl-HIGH	Interpretation
Activating Invasion & Metastasis	⬆️⬆️⬆️ EXTREME	⬇️ None	LOW = invasive phenotype; HIGH = non-invasive
Deregulating Cellular Metabolism	⬇️ Weak (glycolysis only)	⬆️⬆️⬆️ EXTREME	HIGH = metabolically active (OxPhos); LOW = Warburg-like
Sustaining Proliferative Signaling	⬆️⬆️ Myc/E2F-driven	⬆️ mTORC1-driven	Different proliferation drivers
Enabling Replicative Immortality	⬆️⬆️ Strong cell cycle	⬇️ Weak/none	LOW = actively dividing
Genome Instability & Mutation	⬆️ Checkpoint control	⬆️ p53 response	Both unstable, different responses
Resisting Cell Death	⬆️ Moderate	⬆️⬆️ Strong p53	HIGH = more apoptosis-resistant
Inducing Angiogenesis	⬆️⬆️ Active	⬇️ None	LOW = angiogenic; HIGH = not
Evading Growth Suppressors	⬆️⬆️ TGF-beta + p53	⬆️ p53 only	LOW = TGF-beta active (pro-invasion)
Key Biological Interpretation
Fucosyl-LOW Group: Invasive, Proliferative, Warburg-like Phenotype
Dominant feature: Activating Invasion & Metastasis (EMT, ECM remodeling)
Proliferation: Myc/E2F-driven cell cycle activation
Metabolism: Glycolytic (Warburg effect), not oxidative
Signaling: Active TGF-beta (promotes invasion), RTK/MAPK
Angiogenesis: Active VEGF pathway
Profile: Resembles aggressive, metastatic cancer with classical Warburg metabolism
Fucosyl-HIGH Group: Metabolic, p53-active, Non-invasive Phenotype
Dominant feature: Deregulating Cellular Metabolism (OxPhos, fatty acid oxidation)
Proliferation: mTORC1-driven, but NOT Myc/E2F
Metabolism: Highly oxidative, mitochondrial biogenesis, lipid metabolism
Stress response: Strong p53 pathway activation (possibly tumor suppressor active)
Invasion: Complete absence of EMT/invasion programs
Angiogenesis: None
Profile: Resembles a metabolically active but non-invasive state, possibly representing:
Differentiated tumor cells
Cells under metabolic stress
Senescent or quiescent phenotype
Anti-tumor immune microenvironment activating p53
Hypothesis:
Fucosyl-low represents an invasive, proliferative, pro-angiogenic state typical of aggressive cancer.
Fucosyl-high represents a metabolically active but non-invasive state with strong p53 activation - possibly a stress response, differentiation, or tumor suppression phenotype.
The complete absence of invasion programs in fucosyl-high suggests fucosylation may mark a less aggressive, more differentiated, or metabolically reprogrammed tumor cell state.
What if I tell you that the fucosyl-high group have higher epithelial differentiation index, would that help deepen your interpretation of the data?
Yes, that information significantly deepens the interpretation and resolves the apparent paradox in the data. Here's the revised biological interpretation:
Interpretation: Fucosyl-HIGH = Higher Epithelial Differentiation
This new information explains why the fucosyl-high group lacks invasion/metastasis signatures despite being metabolically active:
The Epithelial Differentiation Connection
Feature	Fucosyl-LOW	Fucosyl-HIGH	Interpretation with Epithelial Differentiation Context
Epithelial Differentiation	LOW	HIGH	Fucosyl-high cells are more differentiated, epithelial-like
EMT/Invasion	HIGH	NONE	Differentiated epithelial cells don't undergo EMT - consistent
Metabolic Profile	Glycolysis (Warburg)	OxPhos + Glycolysis	Differentiated epithelial cells use OxPhos; undifferentiated use glycolysis
p53 Activity	Moderate	Extreme	Differentiated cells have functional p53; undifferentiated may have mutated p53
Myc/E2F Activity	HIGH	LOW	Differentiated cells exit cell cycle; undifferentiated proliferate
TGF-beta Signaling	HIGH	NONE	TGF-beta induces EMT in undifferentiated cells; differentiated cells unresponsive
Refined Model: Differentiation Status Drives the Hallmark Patterns
Fucosyl-LOW = Undifferentiated, Stem-like, Mesenchymal Phenotype
Low epithelial differentiation → prone to EMT
Glycolytic metabolism (Warburg) typical of stem cells
High Myc/E2F = active proliferation
TGF-beta active = maintains stemness/induces EMT
Angiogenic = tumors need blood supply
Classic aggressive cancer stem cell profile
Fucosyl-HIGH = Differentiated, Epithelial Phenotype
High epithelial differentiation → stable epithelium, no EMT
OxPhos metabolism = differentiated cells use mitochondria
Low Myc/E2F = quiescent or slow-cycling
p53 active = functional tumor suppressor in differentiated cells
No angiogenesis = differentiated tissue doesn't need new vessels
Resembles normal epithelial tissue or well-differentiated tumor
The p53 Paradox Resolved
The extremely high p53 pathway enrichment in fucosyl-high makes sense now:
Differentiated cells have functional p53 that responds to stress
p53 enforces differentiation, senescence, or apoptosis
In fucosyl-low, p53 may be mutated or inactive (allowing proliferation/invasion)
Clinical Implications
Feature	Fucosyl-LOW	Fucosyl-HIGH	Clinical Meaning
Differentiation	Poor	Well	Well-differentiated = better prognosis
EMT/Invasion	High	None	Invasive vs non-invasive
Proliferation	High	Low	Slower growth in differentiated
Metabolism	Glycolysis	OxPhos	Targetable differences
p53 status	Likely mutant	Likely wild-type	p53 wild-type = better prognosis
Fucosyl-high = Well-differentiated, non-invasive, metabolically active, p53-functional → Better prognosis
Fucosyl-low = Poorly differentiated, invasive, proliferative, p53-dysfunctional → Worse prognosis

## Sheet: Supplementary Materials S7
Table S7: RECEPTOR TYROSINE KINASE PATHWAYS
RTK Pathway Enrichment in Fucosyl-Low Group (MSigDB Hallmark)
RTK-Related Hallmark	Adjusted P-value	Odds Ratio	Key RTK-Related Genes	Interpretation
KRAS Signaling Up	1.51×10⁻⁴⁵	15.1	EGFR, MET, PDGFRB, ETS1, ETV4, MAP3K1, AKT2, IGFBP3, MMP9, EREG	Broad RTK pathway activation with downstream MAPK signaling
PI3K/AKT/mTOR Signaling	2.79×10⁻¹²	8.09	EGFR, PIKFYVE, PTPN11, AKT2, AKT3, CDK4, E2F1, PLCG1, MAP3K7	RTK-driven PI3K/AKT cascade activation
IL-6/JAK/STAT3 Signaling	3.49×10⁻¹⁶	11.7	IL2RG, ACVR1B, CBL, CSF2RA, LEPR, PIM1, STAT1, PTPN11, OSMR, IL6ST	Cytokine receptor signaling through JAK/STAT pathway
IL-2/STAT5 Signaling	2.76×10⁻⁹	4.53	IL2RA, IL3RA, IL2RG, IGF1R, PIM1, ITGAV, PRNP, IRF8	Cytokine receptor signaling activation
mTORC1 Signaling	1.02×10⁻⁵	3.35	AKT2, AKT3, EIF2S2, HSPE1, RRP9, HSPD1, SQSTM1, PPIA	Downstream mTOR pathway engagement
RTK Pathway Enrichment in Fucosyl-Low Group (Reactome)
RTK Pathway Term	Adjusted P-value	Odds Ratio	Key RTK-Related Genes	RTK Families Represented
Signaling by Receptor Tyrosine Kinases	4.10×10⁻²³	4.99	EGFR, FGFR1, PDGFRB, PDGFA, PDGFB, MET, IGF1R, VEGFA, VEGFC, ERBB2 (via downstream)	EGFR, FGFR, PDGFR, MET, IGFR, VEGFR
Signaling by PDGF	2.20×10⁻¹²	14	PDGFRB, PDGFA, PDGFB, PDGFC, STAT1, PTPN11, THBS2, THBS1, COL3A1, COL4A2, COL5A1, COL4A1, COL6A2, COL5A2, NCK2, COL6A3, PLCG1, SOS1	PDGFR family with matrix remodeling effectors
MAPK Family Signaling Cascades	7.43×10⁻¹⁰	4.02	KRAS, NRAS, HRAS, ARAF, BRAF, RAF1, MAP2K1, MAP2K2, MAPK1, MAPK3, MAPK14	RAS-RAF-MAPK cascade components
PI3K AKT Signaling in Cancer	1.47×10⁻⁷	5.98	PDGFRB, PDGFB, PDGFA, PTPN11, EGFR, ERBB2 (via EREG), AKT2, AKT3, FGFR1, MET	RTK-driven PI3K/AKT in oncogenic context
Signaling by MET	2.09×10⁻⁷	7.25	MET, SHC1, GAB1, PTK2, PTPN11, SOS1, COL11A1, FN1, LAMC1	MET RTK with motility and ECM targets
Signaling by EGFR	1.90×10⁻⁵	7.43	EGFR, AREG, EREG, ADAM17, SHC1, PLCG1, PTPN11, SOS1, CBL	EGFR family with ligand and sheddase
PIP3 Activates AKT Signaling	2.45×10⁻⁸	3.86	PIK3CA, PIK3R1, AKT1, AKT2, AKT3, PDK1, FOXO1, GSK3B, TSC2	PI3K-AKT cascade downstream of RTKs
Signaling by VEGF	2.16×10⁻¹⁰	6.52	VEGFA, VEGFC, KDR (via downstream), NRP1, NRP2, PLCG1, MAPKAP1, PRKCB, AKT2, AKT3	VEGFR family angiogenic signaling
Interleukin signaling	6.44×10⁻²⁰	4.99	IL2RA, IL2RG, IL4R, IL6ST, IL10RA, IL1R1, JAK2, STAT1, STAT3, STAT5A, STAT5B	Cytokine receptor superfamily
RTK Pathway Enrichment in Fucosyl-High Group (MSigDB Hallmark)
RTK-Related Hallmark	Adjusted P-value	Odds Ratio	Key RTK-Related Genes	Interpretation
mTORC1 Signaling	1.18×10⁻⁴⁷	16.3	AKT1, AKT2, RPTOR, MLST8, EIF4EBP1, RPS6KB1, LDHA, HK2, PFKFB3, GOT1, ATF4, DDIT4	Metabolic mTOR signaling, no upstream RTKs
PI3K/AKT/mTOR Signaling	1.54×10⁻⁵	4.59	AKT1, AKT2, AKT3, FOXO1, GSK3B, TSC2, CDKN1A, MAP2K3, PIK3R3	PI3K/AKT with metabolic focus, minimal RTK input
KRAS Signaling Up	1.80×10⁻⁵	3.33	SERPINA3, GLRX, PTGS2, KLF4, CA2, IL1B, ANGPTL4, BIRC3, BMP2	Stress-responsive genes, no classical RTK effectors
IL-6/JAK/STAT3 Signaling	2.81×10⁻⁷	6.23	STAT3, SOCS1, IL4R, IL7, IL1B, FAS, BAK1, PTPN2, IFNAR1	Limited JAK/STAT, no JAK2 or STAT5
RTK Pathway Enrichment in Fucosyl-High Group (Reactome)
RTK Pathway Term	Adjusted P-value	Odds Ratio	Key RTK-Related Genes	RTK Families Represented
Signaling by Receptor Tyrosine Kinases	0.21 (NS)	1.45	PIK3R3, AKT1, JAK2, STAT3, LYN, PRKCA, FOS, LCK, BAX, BCAR1	Not significant; minimal RTK components
Signaling by PDGF	0.30 (NS)	1.6	STAT3, FURIN, BCAR1	Not significant
Signaling by MET	0.65 (NS)	1.16	STAT3, SPINT2, PTPN2	Not significant
Signaling by EGFR	0.89 (NS)	0.56	ADAM10	Not significant
MAPK Family Signaling	0.28 (NS)	1.24	DUSP4, PPP2CB, PSMB5, PPP2R5B, JAK2, MARK3, ACTG1	Stress MAPKs, no ERK pathway
PI3K AKT Signaling in Cancer	0.39 (NS)	1.7	NR4A1, CDKN1A, LCK, MDM2, AKT1, PIK3R3	Not significant
mTORC1 Signaling	Not directly in Reactome	N/A	AKT1, AKT2, RPTOR, EIF4EBP1, RPS6KB1, LDHA, HK2, GOT1	Metabolic regulation, no RTK input
Comparative Analysis of RTK Pathway Activation
RTK Pathway	Fucosyl-Low (p-value)	Fucosyl-High (p-value)	Fold Difference	Key Difference
Signaling by Receptor Tyrosine Kinases	4.10×10⁻²³	0.21 (NS)	>10²²	Complete absence in high vs comprehensive in low
Signaling by PDGF	2.20×10⁻¹²	0.30 (NS)	>10¹¹	PDGFR signaling only in low group
Signaling by MET	2.09×10⁻⁷	0.65 (NS)	>10⁶	MET-driven motility only in low group
Signaling by EGFR	1.90×10⁻⁵	0.89 (NS)	>10⁴	EGFR activation only in low group
MAPK Family Signaling	7.43×10⁻¹⁰	0.28 (NS)	>10⁹	ERK pathway in low; stress p38 only in high
PI3K/AKT/mTOR	2.79×10⁻¹²	1.54×10⁻⁵	10⁷	RTK-driven in low; metabolic in high
mTORC1 Signaling	1.02×10⁻⁵	1.18×10⁻⁴⁷	10⁴²	Metabolic focus in high; RTK-linked in low
RTK Pathway Gene Composition Comparison
Gene Category	Fucosyl-Low Group	Fucosyl-High Group	Biological Implication
RTK receptors	EGFR, MET, PDGFRB, FGFR1, IGF1R, VEGFR	None significantly enriched	Low group has active RTK expression
Adaptor proteins	SHC1, GRB2, SOS1, GAB1, NCK2	None	Complete signaling complexes in low group
Downstream kinases	RAF1, BRAF, MAP2K1, MAP2K2, MAPK1, MAPK3, AKT1, AKT2, AKT3	AKT1, AKT2, AKT3, p38 (MAPK14)	Proliferative MAPK in low; metabolic AKT in high
Transcription factors	MYC, FOS, JUN, ETV4, ETV5, STAT1, STAT3, STAT5	STAT3, ATF4, DDIT4, FOS	Growth-related in low; stress-related in high
Cell motility genes	PTK2, MMP2, MMP9, MMP14, COL11A1, FN1, LAMC1	None	Invasion program only in low group
Metabolic genes	Glycolytic (minor)	LDHA, HK2, PFKFB3, GOT1, IDH1, GSR	Metabolic reprogramming in high group
Stress response	Limited	ATF4, DDIT4, SESN2, SQSTM1, ULK1, ATG genes	Stress and autophagy in high group
RTK Pathway Summary by Functional Category
Functional Category	Fucosyl-Low Group	Fucosyl-High Group
RTK Families Activated	EGFR, PDGFR, MET, FGFR, IGFR, VEGFR	None
Downstream Cascades	RAS-RAF-MAPK (ERK), PI3K-AKT, JAK-STAT	mTORC1, stress p38, metabolic PI3K-AKT
Biological Outputs	Proliferation, motility, matrix remodeling, angiogenesis	Protein synthesis, metabolism, stress response, autophagy
Signaling Completeness	Full pathway from receptor to effector	Isolated downstream modules without RTK input
RTK-Related Oncogenes	MYC, RAS family, RAF kinases	None
Invasion/Metastasis Genes	MMPs, collagens, integrins, PTK2	None
Metabolic Regulators	Glycolytic enzymes (minor)	LDHA, HK2, GOT1, IDH1, PFKFB3, GSR
Stress Response Genes	Limited	ATF4, DDIT4, SESN2, SQSTM1
Key RTK Signaling Genes: Presence/Absence Comparison
Gene	Fucosyl-Low	Fucosyl-High	Role in RTK Signaling
EGFR	✓	-	EGF receptor
MET	✓	-	HGF receptor
PDGFRB	✓	-	PDGF receptor
FGFR1	✓	-	FGF receptor
IGF1R	✓	-	IGF1 receptor
VEGFA	✓	-	VEGF ligand
SHC1	✓	-	Adaptor protein
GRB2	✓	-	Adaptor protein
SOS1	✓	-	RAS activator
PTPN11	✓	✓	Phosphatase (different contexts)
KRAS	✓	-	Small GTPase
BRAF	✓	-	MAPK kinase kinase
MAPK1 (ERK2)	✓	-	Effector kinase
MAPK3 (ERK1)	✓	-	Effector kinase
MAPK14 (p38)	✓	✓	Stress kinase
AKT1	✓	✓	PI3K effector
MYC	✓	-	Transcription factor
JAK2	✓	-	Cytokine-associated kinase
STAT3	✓	✓	Transcription factor
PTK2 (FAK)	✓	-	Focal adhesion kinase
MMP2/MMP9	✓	-	Matrix metalloproteinases
LDHA	-	✓	Glycolytic enzyme
HK2	-	✓	Glycolytic enzyme
DDIT4	-	✓	Stress response
ATF4	-	✓	Stress transcription factor
Summary Interpretation
The RTK pathway analysis reveals fundamentally distinct signaling architectures between the two fucosylation states:
Fucosyl-Low Group: Characterized by comprehensive, multi-family RTK activation with complete signaling cascades from receptor to effector. Pathways include EGFR, PDGFR, MET, FGFR, IGFR, and VEGFR families, with downstream engagement of RAS-RAF-MAPK (ERK), PI3K-AKT, and JAK-STAT cascades. The gene composition includes motility factors (PTK2, MMPs), matrix remodeling components (collagens, integrin…
Fucosyl-High Group: Exhibits selective activation of downstream metabolic modules without upstream RTK engagement. mTORC1 signaling dominates, with PI3K-AKT pathway components present but appearing to function in nutrient sensing rather than RTK-driven contexts. MAPK signaling is limited to stress-activated p38, and JAK-STAT is minimal. Gene composition reflects metabolic regulation (LDHA, HK2, G…
